# Supplementary material for: Forecasting daily emergency department arrivals using high-dimensional multivariate data: a feature selection approach
Source: BMC Med Inform Decis Mak. 2022 May 17;22:134. doi: 10.1186/s12911-022-01878-7 (PMC9112570; doi:10.1186/s12911-022-01878-7)
Supplement: Supplementary file 1 — Additional file 1.Target variable data. The table contains all daily total arrivals in a machine-readable format observed in the study period (1/6/2015 – 19/6/2019). (XLS 39 kb). [file 12911_2022_1878_MOESM1_ESM.xlsx]

## Sheet: Sheet1
The number of total daily arrivals from June 1, 2015 to June 19, 2019
Date	Arrivals	Weekday
2015-06-01	279	Monday
2015-06-02	230	Tuesday
2015-06-03	249	Wednesday
2015-06-04	285	Thursday
2015-06-05	282	Friday
2015-06-06	299	Saturday
2015-06-07	268	Sunday
2015-06-08	279	Monday
2015-06-09	256	Tuesday
2015-06-10	267	Wednesday
2015-06-11	255	Thursday
2015-06-12	273	Friday
2015-06-13	309	Saturday
2015-06-14	265	Sunday
2015-06-15	248	Monday
2015-06-16	278	Tuesday
2015-06-17	281	Wednesday
2015-06-18	289	Thursday
2015-06-19	255	Friday
2015-06-20	312	Saturday
2015-06-21	273	Sunday
2015-06-22	291	Monday
2015-06-23	262	Tuesday
2015-06-24	246	Wednesday
2015-06-25	223	Thursday
2015-06-26	291	Friday
2015-06-27	276	Saturday
2015-06-28	297	Sunday
2015-06-29	290	Monday
2015-06-30	207	Tuesday
2015-07-01	241	Wednesday
2015-07-02	258	Thursday
2015-07-03	265	Friday
2015-07-04	265	Saturday
2015-07-05	270	Sunday
2015-07-06	284	Monday
2015-07-07	264	Tuesday
2015-07-08	264	Wednesday
2015-07-09	262	Thursday
2015-07-10	254	Friday
2015-07-11	260	Saturday
2015-07-12	242	Sunday
2015-07-13	281	Monday
2015-07-14	294	Tuesday
2015-07-15	237	Wednesday
2015-07-16	239	Thursday
2015-07-17	259	Friday
2015-07-18	292	Saturday
2015-07-19	284	Sunday
2015-07-20	279	Monday
2015-07-21	245	Tuesday
2015-07-22	268	Wednesday
2015-07-23	234	Thursday
2015-07-24	247	Friday
2015-07-25	273	Saturday
2015-07-26	254	Sunday
2015-07-27	289	Monday
2015-07-28	247	Tuesday
2015-07-29	242	Wednesday
2015-07-30	228	Thursday
2015-07-31	274	Friday
2015-08-01	268	Saturday
2015-08-02	256	Sunday
2015-08-03	251	Monday
2015-08-04	238	Tuesday
2015-08-05	278	Wednesday
2015-08-06	253	Thursday
2015-08-07	305	Friday
2015-08-08	286	Saturday
2015-08-09	312	Sunday
2015-08-10	290	Monday
2015-08-11	282	Tuesday
2015-08-12	242	Wednesday
2015-08-13	255	Thursday
2015-08-14	278	Friday
2015-08-15	272	Saturday
2015-08-16	260	Sunday
2015-08-17	271	Monday
2015-08-18	263	Tuesday
2015-08-19	289	Wednesday
2015-08-20	283	Thursday
2015-08-21	270	Friday
2015-08-22	310	Saturday
2015-08-23	258	Sunday
2015-08-24	264	Monday
2015-08-25	286	Tuesday
2015-08-26	224	Wednesday
2015-08-27	246	Thursday
2015-08-28	288	Friday
2015-08-29	273	Saturday
2015-08-30	223	Sunday
2015-08-31	272	Monday
2015-09-01	267	Tuesday
2015-09-02	254	Wednesday
2015-09-03	218	Thursday
2015-09-04	261	Friday
2015-09-05	276	Saturday
2015-09-06	280	Sunday
2015-09-07	244	Monday
2015-09-08	249	Tuesday
2015-09-09	236	Wednesday
2015-09-10	245	Thursday
2015-09-11	275	Friday
2015-09-12	257	Saturday
2015-09-13	275	Sunday
2015-09-14	272	Monday
2015-09-15	274	Tuesday
2015-09-16	259	Wednesday
2015-09-17	238	Thursday
2015-09-18	280	Friday
2015-09-19	256	Saturday
2015-09-20	301	Sunday
2015-09-21	312	Monday
2015-09-22	230	Tuesday
2015-09-23	273	Wednesday
2015-09-24	260	Thursday
2015-09-25	240	Friday
2015-09-26	251	Saturday
2015-09-27	277	Sunday
2015-09-28	255	Monday
2015-09-29	238	Tuesday
2015-09-30	278	Wednesday
2015-10-01	263	Thursday
2015-10-02	287	Friday
2015-10-03	249	Saturday
2015-10-04	288	Sunday
2015-10-05	281	Monday
2015-10-06	229	Tuesday
2015-10-07	223	Wednesday
2015-10-08	239	Thursday
2015-10-09	226	Friday
2015-10-10	247	Saturday
2015-10-11	259	Sunday
2015-10-12	276	Monday
2015-10-13	227	Tuesday
2015-10-14	220	Wednesday
2015-10-15	228	Thursday
2015-10-16	258	Friday
2015-10-17	309	Saturday
2015-10-18	280	Sunday
2015-10-19	238	Monday
2015-10-20	212	Tuesday
2015-10-21	215	Wednesday
2015-10-22	243	Thursday
2015-10-23	272	Friday
2015-10-24	251	Saturday
2015-10-25	292	Sunday
2015-10-26	260	Monday
2015-10-27	223	Tuesday
2015-10-28	232	Wednesday
2015-10-29	238	Thursday
2015-10-30	266	Friday
2015-10-31	234	Saturday
2015-11-01	300	Sunday
2015-11-02	266	Monday
2015-11-03	237	Tuesday
2015-11-04	230	Wednesday
2015-11-05	240	Thursday
2015-11-06	263	Friday
2015-11-07	248	Saturday
2015-11-08	264	Sunday
2015-11-09	236	Monday
2015-11-10	260	Tuesday
2015-11-11	238	Wednesday
2015-11-12	223	Thursday
2015-11-13	259	Friday
2015-11-14	265	Saturday
2015-11-15	305	Sunday
2015-11-16	269	Monday
2015-11-17	250	Tuesday
2015-11-18	265	Wednesday
2015-11-19	238	Thursday
2015-11-20	266	Friday
2015-11-21	248	Saturday
2015-11-22	280	Sunday
2015-11-23	304	Monday
2015-11-24	248	Tuesday
2015-11-25	241	Wednesday
2015-11-26	247	Thursday
2015-11-27	270	Friday
2015-11-28	289	Saturday
2015-11-29	276	Sunday
2015-11-30	283	Monday
2015-12-01	275	Tuesday
2015-12-02	237	Wednesday
2015-12-03	251	Thursday
2015-12-04	289	Friday
2015-12-05	288	Saturday
2015-12-06	286	Sunday
2015-12-07	303	Monday
2015-12-08	260	Tuesday
2015-12-09	242	Wednesday
2015-12-10	268	Thursday
2015-12-11	240	Friday
2015-12-12	277	Saturday
2015-12-13	276	Sunday
2015-12-14	255	Monday
2015-12-15	258	Tuesday
2015-12-16	262	Wednesday
2015-12-17	279	Thursday
2015-12-18	272	Friday
2015-12-19	347	Saturday
2015-12-20	286	Sunday
2015-12-21	291	Monday
2015-12-22	265	Tuesday
2015-12-23	313	Wednesday
2015-12-24	251	Thursday
2015-12-25	302	Friday
2015-12-26	304	Saturday
2015-12-27	297	Sunday
2015-12-28	268	Monday
2015-12-29	254	Tuesday
2015-12-30	253	Wednesday
2015-12-31	224	Thursday
2016-01-01	344	Friday
2016-01-02	329	Saturday
2016-01-03	299	Sunday
2016-01-04	258	Monday
2016-01-05	232	Tuesday
2016-01-06	205	Wednesday
2016-01-07	235	Thursday
2016-01-08	239	Friday
2016-01-09	283	Saturday
2016-01-10	240	Sunday
2016-01-11	289	Monday
2016-01-12	245	Tuesday
2016-01-13	232	Wednesday
2016-01-14	248	Thursday
2016-01-15	227	Friday
2016-01-16	269	Saturday
2016-01-17	243	Sunday
2016-01-18	263	Monday
2016-01-19	260	Tuesday
2016-01-20	235	Wednesday
2016-01-21	222	Thursday
2016-01-22	224	Friday
2016-01-23	268	Saturday
2016-01-24	295	Sunday
2016-01-25	282	Monday
2016-01-26	272	Tuesday
2016-01-27	254	Wednesday
2016-01-28	282	Thursday
2016-01-29	272	Friday
2016-01-30	333	Saturday
2016-01-31	341	Sunday
2016-02-01	322	Monday
2016-02-02	335	Tuesday
2016-02-03	274	Wednesday
2016-02-04	248	Thursday
2016-02-05	288	Friday
2016-02-06	275	Saturday
2016-02-07	271	Sunday
2016-02-08	297	Monday
2016-02-09	267	Tuesday
2016-02-10	235	Wednesday
2016-02-11	258	Thursday
2016-02-12	259	Friday
2016-02-13	269	Saturday
2016-02-14	280	Sunday
2016-02-15	260	Monday
2016-02-16	239	Tuesday
2016-02-17	239	Wednesday
2016-02-18	270	Thursday
2016-02-19	256	Friday
2016-02-20	265	Saturday
2016-02-21	294	Sunday
2016-02-22	281	Monday
2016-02-23	268	Tuesday
2016-02-24	254	Wednesday
2016-02-25	247	Thursday
2016-02-26	255	Friday
2016-02-27	276	Saturday
2016-02-28	236	Sunday
2016-02-29	252	Monday
2016-03-01	202	Tuesday
2016-03-02	218	Wednesday
2016-03-03	223	Thursday
2016-03-04	230	Friday
2016-03-05	248	Saturday
2016-03-06	255	Sunday
2016-03-07	255	Monday
2016-03-08	252	Tuesday
2016-03-09	232	Wednesday
2016-03-10	211	Thursday
2016-03-11	248	Friday
2016-03-12	288	Saturday
2016-03-13	290	Sunday
2016-03-14	261	Monday
2016-03-15	248	Tuesday
2016-03-16	244	Wednesday
2016-03-17	239	Thursday
2016-03-18	242	Friday
2016-03-19	299	Saturday
2016-03-20	276	Sunday
2016-03-21	267	Monday
2016-03-22	245	Tuesday
2016-03-23	251	Wednesday
2016-03-24	239	Thursday
2016-03-25	244	Friday
2016-03-26	312	Saturday
2016-03-27	292	Sunday
2016-03-28	338	Monday
2016-03-29	287	Tuesday
2016-03-30	270	Wednesday
2016-03-31	265	Thursday
2016-04-01	293	Friday
2016-04-02	286	Saturday
2016-04-03	281	Sunday
2016-04-04	289	Monday
2016-04-05	222	Tuesday
2016-04-06	227	Wednesday
2016-04-07	239	Thursday
2016-04-08	230	Friday
2016-04-09	278	Saturday
2016-04-10	291	Sunday
2016-04-11	243	Monday
2016-04-12	252	Tuesday
2016-04-13	240	Wednesday
2016-04-14	238	Thursday
2016-04-15	289	Friday
2016-04-16	269	Saturday
2016-04-17	246	Sunday
2016-04-18	252	Monday
2016-04-19	270	Tuesday
2016-04-20	246	Wednesday
2016-04-21	253	Thursday
2016-04-22	287	Friday
2016-04-23	278	Saturday
2016-04-24	250	Sunday
2016-04-25	281	Monday
2016-04-26	208	Tuesday
2016-04-27	227	Wednesday
2016-04-28	237	Thursday
2016-04-29	253	Friday
2016-04-30	253	Saturday
2016-05-01	266	Sunday
2016-05-02	287	Monday
2016-05-03	240	Tuesday
2016-05-04	275	Wednesday
2016-05-05	254	Thursday
2016-05-06	319	Friday
2016-05-07	300	Saturday
2016-05-08	297	Sunday
2016-05-09	281	Monday
2016-05-10	283	Tuesday
2016-05-11	274	Wednesday
2016-05-12	243	Thursday
2016-05-13	246	Friday
2016-05-14	293	Saturday
2016-05-15	260	Sunday
2016-05-16	285	Monday
2016-05-17	223	Tuesday
2016-05-18	250	Wednesday
2016-05-19	252	Thursday
2016-05-20	269	Friday
2016-05-21	257	Saturday
2016-05-22	276	Sunday
2016-05-23	279	Monday
2016-05-24	215	Tuesday
2016-05-25	226	Wednesday
2016-05-26	235	Thursday
2016-05-27	253	Friday
2016-05-28	273	Saturday
2016-05-29	264	Sunday
2016-05-30	291	Monday
2016-05-31	247	Tuesday
2016-06-01	260	Wednesday
2016-06-02	263	Thursday
2016-06-03	302	Friday
2016-06-04	286	Saturday
2016-06-05	276	Sunday
2016-06-06	278	Monday
2016-06-07	257	Tuesday
2016-06-08	232	Wednesday
2016-06-09	219	Thursday
2016-06-10	227	Friday
2016-06-11	265	Saturday
2016-06-12	311	Sunday
2016-06-13	276	Monday
2016-06-14	242	Tuesday
2016-06-15	261	Wednesday
2016-06-16	258	Thursday
2016-06-17	252	Friday
2016-06-18	283	Saturday
2016-06-19	253	Sunday
2016-06-20	269	Monday
2016-06-21	255	Tuesday
2016-06-22	246	Wednesday
2016-06-23	253	Thursday
2016-06-24	279	Friday
2016-06-25	285	Saturday
2016-06-26	295	Sunday
2016-06-27	278	Monday
2016-06-28	287	Tuesday
2016-06-29	271	Wednesday
2016-06-30	234	Thursday
2016-07-01	255	Friday
2016-07-02	301	Saturday
2016-07-03	278	Sunday
2016-07-04	248	Monday
2016-07-05	224	Tuesday
2016-07-06	263	Wednesday
2016-07-07	244	Thursday
2016-07-08	275	Friday
2016-07-09	290	Saturday
2016-07-10	263	Sunday
2016-07-11	301	Monday
2016-07-12	263	Tuesday
2016-07-13	261	Wednesday
2016-07-14	261	Thursday
2016-07-15	248	Friday
2016-07-16	277	Saturday
2016-07-17	299	Sunday
2016-07-18	271	Monday
2016-07-19	278	Tuesday
2016-07-20	254	Wednesday
2016-07-21	270	Thursday
2016-07-22	293	Friday
2016-07-23	322	Saturday
2016-07-24	290	Sunday
2016-07-25	255	Monday
2016-07-26	257	Tuesday
2016-07-27	251	Wednesday
2016-07-28	242	Thursday
2016-07-29	292	Friday
2016-07-30	320	Saturday
2016-07-31	291	Sunday
2016-08-01	283	Monday
2016-08-02	227	Tuesday
2016-08-03	225	Wednesday
2016-08-04	252	Thursday
2016-08-05	239	Friday
2016-08-06	283	Saturday
2016-08-07	290	Sunday
2016-08-08	266	Monday
2016-08-09	251	Tuesday
2016-08-10	258	Wednesday
2016-08-11	238	Thursday
2016-08-12	275	Friday
2016-08-13	277	Saturday
2016-08-14	289	Sunday
2016-08-15	249	Monday
2016-08-16	234	Tuesday
2016-08-17	250	Wednesday
2016-08-18	227	Thursday
2016-08-19	277	Friday
2016-08-20	307	Saturday
2016-08-21	299	Sunday
2016-08-22	283	Monday
2016-08-23	275	Tuesday
2016-08-24	276	Wednesday
2016-08-25	253	Thursday
2016-08-26	289	Friday
2016-08-27	294	Saturday
2016-08-28	276	Sunday
2016-08-29	255	Monday
2016-08-30	242	Tuesday
2016-08-31	218	Wednesday
2016-09-01	271	Thursday
2016-09-02	281	Friday
2016-09-03	280	Saturday
2016-09-04	248	Sunday
2016-09-05	285	Monday
2016-09-06	249	Tuesday
2016-09-07	248	Wednesday
2016-09-08	239	Thursday
2016-09-09	263	Friday
2016-09-10	265	Saturday
2016-09-11	303	Sunday
2016-09-12	270	Monday
2016-09-13	269	Tuesday
2016-09-14	279	Wednesday
2016-09-15	254	Thursday
2016-09-16	250	Friday
2016-09-17	273	Saturday
2016-09-18	275	Sunday
2016-09-19	289	Monday
2016-09-20	264	Tuesday
2016-09-21	256	Wednesday
2016-09-22	254	Thursday
2016-09-23	274	Friday
2016-09-24	337	Saturday
2016-09-25	282	Sunday
2016-09-26	268	Monday
2016-09-27	258	Tuesday
2016-09-28	230	Wednesday
2016-09-29	255	Thursday
2016-09-30	271	Friday
2016-10-01	282	Saturday
2016-10-02	279	Sunday
2016-10-03	282	Monday
2016-10-04	245	Tuesday
2016-10-05	245	Wednesday
2016-10-06	246	Thursday
2016-10-07	267	Friday
2016-10-08	280	Saturday
2016-10-09	282	Sunday
2016-10-10	261	Monday
2016-10-11	255	Tuesday
2016-10-12	232	Wednesday
2016-10-13	238	Thursday
2016-10-14	238	Friday
2016-10-15	255	Saturday
2016-10-16	251	Sunday
2016-10-17	286	Monday
2016-10-18	233	Tuesday
2016-10-19	261	Wednesday
2016-10-20	244	Thursday
2016-10-21	275	Friday
2016-10-22	247	Saturday
2016-10-23	282	Sunday
2016-10-24	297	Monday
2016-10-25	239	Tuesday
2016-10-26	257	Wednesday
2016-10-27	248	Thursday
2016-10-28	276	Friday
2016-10-29	273	Saturday
2016-10-30	293	Sunday
2016-10-31	272	Monday
2016-11-01	269	Tuesday
2016-11-02	243	Wednesday
2016-11-03	255	Thursday
2016-11-04	268	Friday
2016-11-05	276	Saturday
2016-11-06	261	Sunday
2016-11-07	262	Monday
2016-11-08	237	Tuesday
2016-11-09	258	Wednesday
2016-11-10	247	Thursday
2016-11-11	264	Friday
2016-11-12	278	Saturday
2016-11-13	232	Sunday
2016-11-14	272	Monday
2016-11-15	236	Tuesday
2016-11-16	290	Wednesday
2016-11-17	239	Thursday
2016-11-18	254	Friday
2016-11-19	283	Saturday
2016-11-20	261	Sunday
2016-11-21	297	Monday
2016-11-22	274	Tuesday
2016-11-23	262	Wednesday
2016-11-24	248	Thursday
2016-11-25	253	Friday
2016-11-26	256	Saturday
2016-11-27	282	Sunday
2016-11-28	293	Monday
2016-11-29	232	Tuesday
2016-11-30	257	Wednesday
2016-12-01	252	Thursday
2016-12-02	282	Friday
2016-12-03	277	Saturday
2016-12-04	263	Sunday
2016-12-05	301	Monday
2016-12-06	254	Tuesday
2016-12-07	287	Wednesday
2016-12-08	275	Thursday
2016-12-09	296	Friday
2016-12-10	281	Saturday
2016-12-11	279	Sunday
2016-12-12	276	Monday
2016-12-13	251	Tuesday
2016-12-14	228	Wednesday
2016-12-15	239	Thursday
2016-12-16	256	Friday
2016-12-17	317	Saturday
2016-12-18	294	Sunday
2016-12-19	293	Monday
2016-12-20	311	Tuesday
2016-12-21	289	Wednesday
2016-12-22	274	Thursday
2016-12-23	295	Friday
2016-12-24	287	Saturday
2016-12-25	352	Sunday
2016-12-26	304	Monday
2016-12-27	338	Tuesday
2016-12-28	314	Wednesday
2016-12-29	282	Thursday
2016-12-30	287	Friday
2016-12-31	278	Saturday
2017-01-01	357	Sunday
2017-01-02	323	Monday
2017-01-03	269	Tuesday
2017-01-04	223	Wednesday
2017-01-05	249	Thursday
2017-01-06	266	Friday
2017-01-07	283	Saturday
2017-01-08	249	Sunday
2017-01-09	265	Monday
2017-01-10	257	Tuesday
2017-01-11	263	Wednesday
2017-01-12	241	Thursday
2017-01-13	282	Friday
2017-01-14	286	Saturday
2017-01-15	275	Sunday
2017-01-16	285	Monday
2017-01-17	227	Tuesday
2017-01-18	214	Wednesday
2017-01-19	226	Thursday
2017-01-20	282	Friday
2017-01-21	283	Saturday
2017-01-22	252	Sunday
2017-01-23	268	Monday
2017-01-24	243	Tuesday
2017-01-25	243	Wednesday
2017-01-26	256	Thursday
2017-01-27	289	Friday
2017-01-28	285	Saturday
2017-01-29	273	Sunday
2017-01-30	287	Monday
2017-01-31	248	Tuesday
2017-02-01	308	Wednesday
2017-02-02	268	Thursday
2017-02-03	285	Friday
2017-02-04	307	Saturday
2017-02-05	267	Sunday
2017-02-06	276	Monday
2017-02-07	263	Tuesday
2017-02-08	222	Wednesday
2017-02-09	239	Thursday
2017-02-10	228	Friday
2017-02-11	295	Saturday
2017-02-12	290	Sunday
2017-02-13	260	Monday
2017-02-14	263	Tuesday
2017-02-15	245	Wednesday
2017-02-16	275	Thursday
2017-02-17	265	Friday
2017-02-18	302	Saturday
2017-02-19	299	Sunday
2017-02-20	343	Monday
2017-02-21	261	Tuesday
2017-02-22	268	Wednesday
2017-02-23	249	Thursday
2017-02-24	257	Friday
2017-02-25	265	Saturday
2017-02-26	280	Sunday
2017-02-27	249	Monday
2017-02-28	217	Tuesday
2017-03-01	258	Wednesday
2017-03-02	246	Thursday
2017-03-03	269	Friday
2017-03-04	267	Saturday
2017-03-05	295	Sunday
2017-03-06	258	Monday
2017-03-07	222	Tuesday
2017-03-08	265	Wednesday
2017-03-09	243	Thursday
2017-03-10	274	Friday
2017-03-11	287	Saturday
2017-03-12	278	Sunday
2017-03-13	268	Monday
2017-03-14	300	Tuesday
2017-03-15	241	Wednesday
2017-03-16	264	Thursday
2017-03-17	271	Friday
2017-03-18	300	Saturday
2017-03-19	314	Sunday
2017-03-20	316	Monday
2017-03-21	249	Tuesday
2017-03-22	261	Wednesday
2017-03-23	247	Thursday
2017-03-24	266	Friday
2017-03-25	301	Saturday
2017-03-26	244	Sunday
2017-03-27	270	Monday
2017-03-28	271	Tuesday
2017-03-29	248	Wednesday
2017-03-30	242	Thursday
2017-03-31	269	Friday
2017-04-01	263	Saturday
2017-04-02	267	Sunday
2017-04-03	237	Monday
2017-04-04	225	Tuesday
2017-04-05	260	Wednesday
2017-04-06	258	Thursday
2017-04-07	269	Friday
2017-04-08	285	Saturday
2017-04-09	246	Sunday
2017-04-10	292	Monday
2017-04-11	257	Tuesday
2017-04-12	235	Wednesday
2017-04-13	261	Thursday
2017-04-14	245	Friday
2017-04-15	260	Saturday
2017-04-16	253	Sunday
2017-04-17	284	Monday
2017-04-18	247	Tuesday
2017-04-19	218	Wednesday
2017-04-20	232	Thursday
2017-04-21	269	Friday
2017-04-22	287	Saturday
2017-04-23	296	Sunday
2017-04-24	252	Monday
2017-04-25	242	Tuesday
2017-04-26	220	Wednesday
2017-04-27	264	Thursday
2017-04-28	257	Friday
2017-04-29	276	Saturday
2017-04-30	302	Sunday
2017-05-01	253	Monday
2017-05-02	254	Tuesday
2017-05-03	260	Wednesday
2017-05-04	243	Thursday
2017-05-05	268	Friday
2017-05-06	263	Saturday
2017-05-07	269	Sunday
2017-05-08	239	Monday
2017-05-09	209	Tuesday
2017-05-10	265	Wednesday
2017-05-11	234	Thursday
2017-05-12	229	Friday
2017-05-13	253	Saturday
2017-05-14	264	Sunday
2017-05-15	258	Monday
2017-05-16	252	Tuesday
2017-05-17	248	Wednesday
2017-05-18	257	Thursday
2017-05-19	274	Friday
2017-05-20	276	Saturday
2017-05-21	274	Sunday
2017-05-22	291	Monday
2017-05-23	251	Tuesday
2017-05-24	292	Wednesday
2017-05-25	263	Thursday
2017-05-26	268	Friday
2017-05-27	279	Saturday
2017-05-28	281	Sunday
2017-05-29	239	Monday
2017-05-30	239	Tuesday
2017-05-31	252	Wednesday
2017-06-01	179	Thursday
2017-06-02	277	Friday
2017-06-03	288	Saturday
2017-06-04	258	Sunday
2017-06-05	267	Monday
2017-06-06	249	Tuesday
2017-06-07	229	Wednesday
2017-06-08	202	Thursday
2017-06-09	257	Friday
2017-06-10	278	Saturday
2017-06-11	270	Sunday
2017-06-12	257	Monday
2017-06-13	220	Tuesday
2017-06-14	219	Wednesday
2017-06-15	276	Thursday
2017-06-16	267	Friday
2017-06-17	310	Saturday
2017-06-18	296	Sunday
2017-06-19	294	Monday
2017-06-20	263	Tuesday
2017-06-21	261	Wednesday
2017-06-22	258	Thursday
2017-06-23	265	Friday
2017-06-24	278	Saturday
2017-06-25	290	Sunday
2017-06-26	265	Monday
2017-06-27	241	Tuesday
2017-06-28	284	Wednesday
2017-06-29	239	Thursday
2017-06-30	254	Friday
2017-07-01	292	Saturday
2017-07-02	281	Sunday
2017-07-03	235	Monday
2017-07-04	227	Tuesday
2017-07-05	215	Wednesday
2017-07-06	261	Thursday
2017-07-07	294	Friday
2017-07-08	263	Saturday
2017-07-09	258	Sunday
2017-07-10	301	Monday
2017-07-11	253	Tuesday
2017-07-12	255	Wednesday
2017-07-13	257	Thursday
2017-07-14	277	Friday
2017-07-15	296	Saturday
2017-07-16	257	Sunday
2017-07-17	241	Monday
2017-07-18	269	Tuesday
2017-07-19	216	Wednesday
2017-07-20	238	Thursday
2017-07-21	257	Friday
2017-07-22	300	Saturday
2017-07-23	289	Sunday
2017-07-24	242	Monday
2017-07-25	274	Tuesday
2017-07-26	254	Wednesday
2017-07-27	222	Thursday
2017-07-28	272	Friday
2017-07-29	291	Saturday
2017-07-30	244	Sunday
2017-07-31	264	Monday
2017-08-01	270	Tuesday
2017-08-02	241	Wednesday
2017-08-03	252	Thursday
2017-08-04	281	Friday
2017-08-05	265	Saturday
2017-08-06	247	Sunday
2017-08-07	253	Monday
2017-08-08	254	Tuesday
2017-08-09	246	Wednesday
2017-08-10	242	Thursday
2017-08-11	288	Friday
2017-08-12	303	Saturday
2017-08-13	268	Sunday
2017-08-14	261	Monday
2017-08-15	234	Tuesday
2017-08-16	247	Wednesday
2017-08-17	250	Thursday
2017-08-18	235	Friday
2017-08-19	276	Saturday
2017-08-20	283	Sunday
2017-08-21	243	Monday
2017-08-22	248	Tuesday
2017-08-23	228	Wednesday
2017-08-24	245	Thursday
2017-08-25	253	Friday
2017-08-26	249	Saturday
2017-08-27	262	Sunday
2017-08-28	251	Monday
2017-08-29	217	Tuesday
2017-08-30	229	Wednesday
2017-08-31	228	Thursday
2017-09-01	263	Friday
2017-09-02	262	Saturday
2017-09-03	270	Sunday
2017-09-04	271	Monday
2017-09-05	257	Tuesday
2017-09-06	228	Wednesday
2017-09-07	236	Thursday
2017-09-08	262	Friday
2017-09-09	280	Saturday
2017-09-10	264	Sunday
2017-09-11	289	Monday
2017-09-12	249	Tuesday
2017-09-13	242	Wednesday
2017-09-14	264	Thursday
2017-09-15	281	Friday
2017-09-16	292	Saturday
2017-09-17	232	Sunday
2017-09-18	275	Monday
2017-09-19	266	Tuesday
2017-09-20	264	Wednesday
2017-09-21	214	Thursday
2017-09-22	278	Friday
2017-09-23	254	Saturday
2017-09-24	266	Sunday
2017-09-25	251	Monday
2017-09-26	235	Tuesday
2017-09-27	236	Wednesday
2017-09-28	229	Thursday
2017-09-29	242	Friday
2017-09-30	270	Saturday
2017-10-01	266	Sunday
2017-10-02	238	Monday
2017-10-03	255	Tuesday
2017-10-04	242	Wednesday
2017-10-05	223	Thursday
2017-10-06	285	Friday
2017-10-07	283	Saturday
2017-10-08	273	Sunday
2017-10-09	275	Monday
2017-10-10	241	Tuesday
2017-10-11	245	Wednesday
2017-10-12	268	Thursday
2017-10-13	294	Friday
2017-10-14	270	Saturday
2017-10-15	245	Sunday
2017-10-16	268	Monday
2017-10-17	240	Tuesday
2017-10-18	232	Wednesday
2017-10-19	241	Thursday
2017-10-20	263	Friday
2017-10-21	263	Saturday
2017-10-22	253	Sunday
2017-10-23	297	Monday
2017-10-24	227	Tuesday
2017-10-25	228	Wednesday
2017-10-26	242	Thursday
2017-10-27	284	Friday
2017-10-28	261	Saturday
2017-10-29	255	Sunday
2017-10-30	272	Monday
2017-10-31	225	Tuesday
2017-11-01	253	Wednesday
2017-11-02	248	Thursday
2017-11-03	261	Friday
2017-11-04	234	Saturday
2017-11-05	262	Sunday
2017-11-06	266	Monday
2017-11-07	236	Tuesday
2017-11-08	243	Wednesday
2017-11-09	227	Thursday
2017-11-10	294	Friday
2017-11-11	272	Saturday
2017-11-12	221	Sunday
2017-11-13	276	Monday
2017-11-14	232	Tuesday
2017-11-15	261	Wednesday
2017-11-16	266	Thursday
2017-11-17	257	Friday
2017-11-18	263	Saturday
2017-11-19	265	Sunday
2017-11-20	284	Monday
2017-11-21	238	Tuesday
2017-11-22	249	Wednesday
2017-11-23	211	Thursday
2017-11-24	214	Friday
2017-11-25	210	Saturday
2017-11-26	228	Sunday
2017-11-27	299	Monday
2017-11-28	228	Tuesday
2017-11-29	259	Wednesday
2017-11-30	250	Thursday
2017-12-01	256	Friday
2017-12-02	279	Saturday
2017-12-03	259	Sunday
2017-12-04	288	Monday
2017-12-05	251	Tuesday
2017-12-06	246	Wednesday
2017-12-07	281	Thursday
2017-12-08	268	Friday
2017-12-09	263	Saturday
2017-12-10	292	Sunday
2017-12-11	267	Monday
2017-12-12	277	Tuesday
2017-12-13	282	Wednesday
2017-12-14	279	Thursday
2017-12-15	283	Friday
2017-12-16	267	Saturday
2017-12-17	256	Sunday
2017-12-18	278	Monday
2017-12-19	228	Tuesday
2017-12-20	234	Wednesday
2017-12-21	254	Thursday
2017-12-22	239	Friday
2017-12-23	265	Saturday
2017-12-24	252	Sunday
2017-12-25	285	Monday
2017-12-26	266	Tuesday
2017-12-27	296	Wednesday
2017-12-28	278	Thursday
2017-12-29	288	Friday
2017-12-30	302	Saturday
2017-12-31	265	Sunday
2018-01-01	322	Monday
2018-01-02	269	Tuesday
2018-01-03	286	Wednesday
2018-01-04	234	Thursday
2018-01-05	271	Friday
2018-01-06	268	Saturday
2018-01-07	257	Sunday
2018-01-08	272	Monday
2018-01-09	249	Tuesday
2018-01-10	214	Wednesday
2018-01-11	244	Thursday
2018-01-12	258	Friday
2018-01-13	255	Saturday
2018-01-14	244	Sunday
2018-01-15	239	Monday
2018-01-16	239	Tuesday
2018-01-17	247	Wednesday
2018-01-18	248	Thursday
2018-01-19	272	Friday
2018-01-20	266	Saturday
2018-01-21	265	Sunday
2018-01-22	242	Monday
2018-01-23	238	Tuesday
2018-01-24	244	Wednesday
2018-01-25	305	Thursday
2018-01-26	265	Friday
2018-01-27	280	Saturday
2018-01-28	269	Sunday
2018-01-29	266	Monday
2018-01-30	283	Tuesday
2018-01-31	271	Wednesday
2018-02-01	223	Thursday
2018-02-02	274	Friday
2018-02-03	301	Saturday
2018-02-04	289	Sunday
2018-02-05	255	Monday
2018-02-06	253	Tuesday
2018-02-07	246	Wednesday
2018-02-08	232	Thursday
2018-02-09	293	Friday
2018-02-10	315	Saturday
2018-02-11	286	Sunday
2018-02-12	268	Monday
2018-02-13	249	Tuesday
2018-02-14	234	Wednesday
2018-02-15	273	Thursday
2018-02-16	232	Friday
2018-02-17	283	Saturday
2018-02-18	296	Sunday
2018-02-19	236	Monday
2018-02-20	260	Tuesday
2018-02-21	245	Wednesday
2018-02-22	246	Thursday
2018-02-23	293	Friday
2018-02-24	274	Saturday
2018-02-25	274	Sunday
2018-02-26	297	Monday
2018-02-27	256	Tuesday
2018-02-28	236	Wednesday
2018-03-01	234	Thursday
2018-03-02	278	Friday
2018-03-03	291	Saturday
2018-03-04	272	Sunday
2018-03-05	273	Monday
2018-03-06	265	Tuesday
2018-03-07	285	Wednesday
2018-03-08	236	Thursday
2018-03-09	259	Friday
2018-03-10	261	Saturday
2018-03-11	271	Sunday
2018-03-12	282	Monday
2018-03-13	286	Tuesday
2018-03-14	272	Wednesday
2018-03-15	253	Thursday
2018-03-16	258	Friday
2018-03-17	273	Saturday
2018-03-18	263	Sunday
2018-03-19	281	Monday
2018-03-20	250	Tuesday
2018-03-21	256	Wednesday
2018-03-22	261	Thursday
2018-03-23	292	Friday
2018-03-24	286	Saturday
2018-03-25	229	Sunday
2018-03-26	300	Monday
2018-03-27	295	Tuesday
2018-03-28	282	Wednesday
2018-03-29	287	Thursday
2018-03-30	254	Friday
2018-03-31	291	Saturday
2018-04-01	272	Sunday
2018-04-02	295	Monday
2018-04-03	291	Tuesday
2018-04-04	279	Wednesday
2018-04-05	239	Thursday
2018-04-06	267	Friday
2018-04-07	286	Saturday
2018-04-08	262	Sunday
2018-04-09	261	Monday
2018-04-10	271	Tuesday
2018-04-11	231	Wednesday
2018-04-12	233	Thursday
2018-04-13	241	Friday
2018-04-14	295	Saturday
2018-04-15	257	Sunday
2018-04-16	254	Monday
2018-04-17	235	Tuesday
2018-04-18	243	Wednesday
2018-04-19	234	Thursday
2018-04-20	243	Friday
2018-04-21	223	Saturday
2018-04-22	265	Sunday
2018-04-23	233	Monday
2018-04-24	264	Tuesday
2018-04-25	251	Wednesday
2018-04-26	252	Thursday
2018-04-27	263	Friday
2018-04-28	249	Saturday
2018-04-29	242	Sunday
2018-04-30	272	Monday
2018-05-01	255	Tuesday
2018-05-02	265	Wednesday
2018-05-03	244	Thursday
2018-05-04	273	Friday
2018-05-05	269	Saturday
2018-05-06	232	Sunday
2018-05-07	287	Monday
2018-05-08	246	Tuesday
2018-05-09	281	Wednesday
2018-05-10	259	Thursday
2018-05-11	261	Friday
2018-05-12	317	Saturday
2018-05-13	294	Sunday
2018-05-14	289	Monday
2018-05-15	259	Tuesday
2018-05-16	281	Wednesday
2018-05-17	270	Thursday
2018-05-18	287	Friday
2018-05-19	294	Saturday
2018-05-20	274	Sunday
2018-05-21	277	Monday
2018-05-22	255	Tuesday
2018-05-23	274	Wednesday
2018-05-24	253	Thursday
2018-05-25	265	Friday
2018-05-26	268	Saturday
2018-05-27	257	Sunday
2018-05-28	259	Monday
2018-05-29	256	Tuesday
2018-05-30	254	Wednesday
2018-05-31	242	Thursday
2018-06-01	267	Friday
2018-06-02	290	Saturday
2018-06-03	291	Sunday
2018-06-04	250	Monday
2018-06-05	235	Tuesday
2018-06-06	262	Wednesday
2018-06-07	234	Thursday
2018-06-08	255	Friday
2018-06-09	276	Saturday
2018-06-10	308	Sunday
2018-06-11	274	Monday
2018-06-12	255	Tuesday
2018-06-13	220	Wednesday
2018-06-14	252	Thursday
2018-06-15	257	Friday
2018-06-16	282	Saturday
2018-06-17	309	Sunday
2018-06-18	251	Monday
2018-06-19	244	Tuesday
2018-06-20	251	Wednesday
2018-06-21	265	Thursday
2018-06-22	261	Friday
2018-06-23	262	Saturday
2018-06-24	281	Sunday
2018-06-25	304	Monday
2018-06-26	235	Tuesday
2018-06-27	261	Wednesday
2018-06-28	235	Thursday
2018-06-29	270	Friday
2018-06-30	239	Saturday
2018-07-01	273	Sunday
2018-07-02	235	Monday
2018-07-03	242	Tuesday
2018-07-04	237	Wednesday
2018-07-05	235	Thursday
2018-07-06	273	Friday
2018-07-07	253	Saturday
2018-07-08	280	Sunday
2018-07-09	255	Monday
2018-07-10	244	Tuesday
2018-07-11	225	Wednesday
2018-07-12	288	Thursday
2018-07-13	263	Friday
2018-07-14	296	Saturday
2018-07-15	254	Sunday
2018-07-16	294	Monday
2018-07-17	263	Tuesday
2018-07-18	263	Wednesday
2018-07-19	280	Thursday
2018-07-20	281	Friday
2018-07-21	290	Saturday
2018-07-22	305	Sunday
2018-07-23	268	Monday
2018-07-24	277	Tuesday
2018-07-25	300	Wednesday
2018-07-26	259	Thursday
2018-07-27	266	Friday
2018-07-28	325	Saturday
2018-07-29	311	Sunday
2018-07-30	292	Monday
2018-07-31	273	Tuesday
2018-08-01	290	Wednesday
2018-08-02	258	Thursday
2018-08-03	303	Friday
2018-08-04	299	Saturday
2018-08-05	294	Sunday
2018-08-06	290	Monday
2018-08-07	268	Tuesday
2018-08-08	276	Wednesday
2018-08-09	228	Thursday
2018-08-10	314	Friday
2018-08-11	285	Saturday
2018-08-12	262	Sunday
2018-08-13	270	Monday
2018-08-14	247	Tuesday
2018-08-15	253	Wednesday
2018-08-16	285	Thursday
2018-08-17	267	Friday
2018-08-18	285	Saturday
2018-08-19	259	Sunday
2018-08-20	236	Monday
2018-08-21	245	Tuesday
2018-08-22	242	Wednesday
2018-08-23	229	Thursday
2018-08-24	287	Friday
2018-08-25	237	Saturday
2018-08-26	261	Sunday
2018-08-27	256	Monday
2018-08-28	256	Tuesday
2018-08-29	220	Wednesday
2018-08-30	234	Thursday
2018-08-31	235	Friday
2018-09-01	230	Saturday
2018-09-02	258	Sunday
2018-09-03	276	Monday
2018-09-04	252	Tuesday
2018-09-05	268	Wednesday
2018-09-06	250	Thursday
2018-09-07	259	Friday
2018-09-08	254	Saturday
2018-09-09	262	Sunday
2018-09-10	251	Monday
2018-09-11	203	Tuesday
2018-09-12	211	Wednesday
2018-09-13	248	Thursday
2018-09-14	254	Friday
2018-09-15	256	Saturday
2018-09-16	217	Sunday
2018-09-17	247	Monday
2018-09-18	234	Tuesday
2018-09-19	272	Wednesday
2018-09-20	253	Thursday
2018-09-21	265	Friday
2018-09-22	247	Saturday
2018-09-23	234	Sunday
2018-09-24	239	Monday
2018-09-25	231	Tuesday
2018-09-26	244	Wednesday
2018-09-27	228	Thursday
2018-09-28	249	Friday
2018-09-29	247	Saturday
2018-09-30	211	Sunday
2018-10-01	233	Monday
2018-10-02	242	Tuesday
2018-10-03	224	Wednesday
2018-10-04	212	Thursday
2018-10-05	248	Friday
2018-10-06	238	Saturday
2018-10-07	250	Sunday
2018-10-08	234	Monday
2018-10-09	220	Tuesday
2018-10-10	235	Wednesday
2018-10-11	232	Thursday
2018-10-12	263	Friday
2018-10-13	240	Saturday
2018-10-14	205	Sunday
2018-10-15	228	Monday
2018-10-16	222	Tuesday
2018-10-17	216	Wednesday
2018-10-18	203	Thursday
2018-10-19	243	Friday
2018-10-20	240	Saturday
2018-10-21	190	Sunday
2018-10-22	221	Monday
2018-10-23	236	Tuesday
2018-10-24	236	Wednesday
2018-10-25	255	Thursday
2018-10-26	228	Friday
2018-10-27	242	Saturday
2018-10-28	225	Sunday
2018-10-29	248	Monday
2018-10-30	227	Tuesday
2018-10-31	219	Wednesday
2018-11-01	207	Thursday
2018-11-02	259	Friday
2018-11-03	226	Saturday
2018-11-04	220	Sunday
2018-11-05	241	Monday
2018-11-06	241	Tuesday
2018-11-07	266	Wednesday
2018-11-08	207	Thursday
2018-11-09	242	Friday
2018-11-10	249	Saturday
2018-11-11	221	Sunday
2018-11-12	223	Monday
2018-11-13	217	Tuesday
2018-11-14	219	Wednesday
2018-11-15	241	Thursday
2018-11-16	253	Friday
2018-11-17	245	Saturday
2018-11-18	222	Sunday
2018-11-19	228	Monday
2018-11-20	223	Tuesday
2018-11-21	207	Wednesday
2018-11-22	239	Thursday
2018-11-23	204	Friday
2018-11-24	239	Saturday
2018-11-25	206	Sunday
2018-11-26	236	Monday
2018-11-27	245	Tuesday
2018-11-28	208	Wednesday
2018-11-29	219	Thursday
2018-11-30	217	Friday
2018-12-01	235	Saturday
2018-12-02	237	Sunday
2018-12-03	267	Monday
2018-12-04	235	Tuesday
2018-12-05	276	Wednesday
2018-12-06	212	Thursday
2018-12-07	279	Friday
2018-12-08	264	Saturday
2018-12-09	265	Sunday
2018-12-10	253	Monday
2018-12-11	249	Tuesday
2018-12-12	238	Wednesday
2018-12-13	233	Thursday
2018-12-14	244	Friday
2018-12-15	281	Saturday
2018-12-16	231	Sunday
2018-12-17	231	Monday
2018-12-18	257	Tuesday
2018-12-19	222	Wednesday
2018-12-20	246	Thursday
2018-12-21	226	Friday
2018-12-22	263	Saturday
2018-12-23	274	Sunday
2018-12-24	216	Monday
2018-12-25	223	Tuesday
2018-12-26	266	Wednesday
2018-12-27	270	Thursday
2018-12-28	286	Friday
2018-12-29	263	Saturday
2018-12-30	248	Sunday
2018-12-31	250	Monday
2019-01-01	293	Tuesday
2019-01-02	256	Wednesday
2019-01-03	222	Thursday
2019-01-04	241	Friday
2019-01-05	226	Saturday
2019-01-06	212	Sunday
2019-01-07	253	Monday
2019-01-08	264	Tuesday
2019-01-09	229	Wednesday
2019-01-10	228	Thursday
2019-01-11	238	Friday
2019-01-12	272	Saturday
2019-01-13	244	Sunday
2019-01-14	269	Monday
2019-01-15	223	Tuesday
2019-01-16	235	Wednesday
2019-01-17	223	Thursday
2019-01-18	239	Friday
2019-01-19	221	Saturday
2019-01-20	210	Sunday
2019-01-21	240	Monday
2019-01-22	214	Tuesday
2019-01-23	214	Wednesday
2019-01-24	210	Thursday
2019-01-25	227	Friday
2019-01-26	229	Saturday
2019-01-27	222	Sunday
2019-01-28	231	Monday
2019-01-29	223	Tuesday
2019-01-30	223	Wednesday
2019-01-31	227	Thursday
2019-02-01	243	Friday
2019-02-02	255	Saturday
2019-02-03	227	Sunday
2019-02-04	268	Monday
2019-02-05	232	Tuesday
2019-02-06	234	Wednesday
2019-02-07	238	Thursday
2019-02-08	264	Friday
2019-02-09	233	Saturday
2019-02-10	245	Sunday
2019-02-11	251	Monday
2019-02-12	275	Tuesday
2019-02-13	292	Wednesday
2019-02-14	274	Thursday
2019-02-15	292	Friday
2019-02-16	310	Saturday
2019-02-17	305	Sunday
2019-02-18	298	Monday
2019-02-19	256	Tuesday
2019-02-20	206	Wednesday
2019-02-21	252	Thursday
2019-02-22	262	Friday
2019-02-23	290	Saturday
2019-02-24	287	Sunday
2019-02-25	307	Monday
2019-02-26	225	Tuesday
2019-02-27	210	Wednesday
2019-02-28	270	Thursday
2019-03-01	286	Friday
2019-03-02	301	Saturday
2019-03-03	285	Sunday
2019-03-04	294	Monday
2019-03-05	287	Tuesday
2019-03-06	246	Wednesday
2019-03-07	257	Thursday
2019-03-08	294	Friday
2019-03-09	287	Saturday
2019-03-10	317	Sunday
2019-03-11	293	Monday
2019-03-12	274	Tuesday
2019-03-13	253	Wednesday
2019-03-14	260	Thursday
2019-03-15	288	Friday
2019-03-16	303	Saturday
2019-03-17	262	Sunday
2019-03-18	275	Monday
2019-03-19	263	Tuesday
2019-03-20	246	Wednesday
2019-03-21	234	Thursday
2019-03-22	272	Friday
2019-03-23	236	Saturday
2019-03-24	274	Sunday
2019-03-25	279	Monday
2019-03-26	230	Tuesday
2019-03-27	259	Wednesday
2019-03-28	201	Thursday
2019-03-29	270	Friday
2019-03-30	268	Saturday
2019-03-31	241	Sunday
2019-04-01	290	Monday
2019-04-02	223	Tuesday
2019-04-03	232	Wednesday
2019-04-04	246	Thursday
2019-04-05	271	Friday
2019-04-06	282	Saturday
2019-04-07	267	Sunday
2019-04-08	272	Monday
2019-04-09	268	Tuesday
2019-04-10	226	Wednesday
2019-04-11	228	Thursday
2019-04-12	238	Friday
2019-04-13	269	Saturday
2019-04-14	231	Sunday
2019-04-15	244	Monday
2019-04-16	246	Tuesday
2019-04-17	240	Wednesday
2019-04-18	254	Thursday
2019-04-19	276	Friday
2019-04-20	295	Saturday
2019-04-21	326	Sunday
2019-04-22	273	Monday
2019-04-23	246	Tuesday
2019-04-24	270	Wednesday
2019-04-25	261	Thursday
2019-04-26	271	Friday
2019-04-27	335	Saturday
2019-04-28	299	Sunday
2019-04-29	281	Monday
2019-04-30	254	Tuesday
2019-05-01	249	Wednesday
2019-05-02	270	Thursday
2019-05-03	263	Friday
2019-05-04	280	Saturday
2019-05-05	274	Sunday
2019-05-06	251	Monday
2019-05-07	270	Tuesday
2019-05-08	254	Wednesday
2019-05-09	242	Thursday
2019-05-10	241	Friday
2019-05-11	280	Saturday
2019-05-12	254	Sunday
2019-05-13	235	Monday
2019-05-14	275	Tuesday
2019-05-15	252	Wednesday
2019-05-16	237	Thursday
2019-05-17	278	Friday
2019-05-18	317	Saturday
2019-05-19	321	Sunday
2019-05-20	273	Monday
2019-05-21	232	Tuesday
2019-05-22	281	Wednesday
2019-05-23	242	Thursday
2019-05-24	260	Friday
2019-05-25	272	Saturday
2019-05-26	300	Sunday
2019-05-27	282	Monday
2019-05-28	233	Tuesday
2019-05-29	282	Wednesday
2019-05-30	297	Thursday
2019-05-31	286	Friday
2019-06-01	250	Saturday
2019-06-02	285	Sunday
2019-06-03	268	Monday
2019-06-04	266	Tuesday
2019-06-05	271	Wednesday
2019-06-06	261	Thursday
2019-06-07	306	Friday
2019-06-08	300	Saturday
2019-06-09	332	Sunday
2019-06-10	311	Monday
2019-06-11	279	Tuesday
2019-06-12	277	Wednesday
2019-06-13	255	Thursday
2019-06-14	250	Friday
2019-06-15	296	Saturday
2019-06-16	285	Sunday
2019-06-17	256	Monday
2019-06-18	272	Tuesday
2019-06-19	258	Wednesday
