# Supplementary material for: Forecasting daily emergency department arrivals using high-dimensional multivariate data: a feature selection approach
Source: BMC Med Inform Decis Mak. 2022 May 17;22:134. doi: 10.1186/s12911-022-01878-7 (PMC9112570; doi:10.1186/s12911-022-01878-7)
Supplement: Supplementary file 2 — Additional file 2.ARIMAX code. The archive contains code that was used to produce ARIMAX results. (ZIP 12 kb). [file 12911_2022_1878_MOESM2_ESM.zip]

Archive with 17 entries (16 files):
- arimax-code/
- __MACOSX/._arimax-code
- arimax-code/.DS_Store
- __MACOSX/arimax-code/._.DS_Store
- arimax-code/requirements.txt
- __MACOSX/arimax-code/._requirements.txt
- arimax-code/variables.py
- __MACOSX/arimax-code/._variables.py
- arimax-code/test.py
- __MACOSX/arimax-code/._test.py
- arimax-code/README.md
- arimax-code/preprocessing.py
- __MACOSX/arimax-code/._preprocessing.py
- arimax-code/run_serial.sh
- __MACOSX/arimax-code/._run_serial.sh
- arimax-code/processing.py
- __MACOSX/arimax-code/._processing.py
