# Supplementary material for: Forecasting daily emergency department arrivals using high-dimensional multivariate data: a feature selection approach
Source: BMC Med Inform Decis Mak. 2022 May 17;22:134. doi: 10.1186/s12911-022-01878-7 (PMC9112570; doi:10.1186/s12911-022-01878-7)
Supplement: Supplementary file 2 — Additional file 2.ARIMAX code. The archive contains code that was used to produce ARIMAX results. (ZIP 12 kb). [file 12911_2022_1878_MOESM2_ESM.zip › arimax-code/requirements.txt]

attrs==21.2.0
cycler==0.11.0
Cython==0.29.25
fonttools==4.28.3
iniconfig==1.1.1
joblib==1.1.0
kiwisolver==1.3.2
matplotlib==3.5.1
numpy==1.21.4
packaging==21.3
pandas==1.3.4
patsy==0.5.2
Pillow==8.4.0
pluggy==1.0.0
pmdarima==1.8.4
py==1.11.0
pyparsing==3.0.6
pytest==6.2.5
python-dateutil==2.8.2
pytz==2021.3
scikit-learn==1.0.1
scipy==1.7.3
six==1.16.0
statsmodels==0.13.1
threadpoolctl==3.0.0
toml==0.10.2
urllib3==1.26.7
