# Supplementary material for: Forecasting daily emergency department arrivals using high-dimensional multivariate data: a feature selection approach
Source: BMC Med Inform Decis Mak. 2022 May 17;22:134. doi: 10.1186/s12911-022-01878-7 (PMC9112570; doi:10.1186/s12911-022-01878-7)
Supplement: Supplementary file 2 — Additional file 2.ARIMAX code. The archive contains code that was used to produce ARIMAX results. (ZIP 12 kb). [file 12911_2022_1878_MOESM2_ESM.zip › arimax-code/variables.py]

from preprocessing import preprocess
import pandas as pd
from pyprojroot import here

def get_all_columns():
    data = pd.read_pickle("../../data.pkl")
    data = preprocess(data)
    data = data.drop(columns=["daily_peak_occupancy", "total_daily_arrivals"])
    return data.columns

combinations = [
    # sum of daily arrivals
    {
        "name" : "none",
        "target" : "total_daily_arrivals",
        "features" : None
    },
    {
        "name" : "whitt",
        "target" : "total_daily_arrivals",
        "features" : [
            "month:January",
            "month:February",
            "month:March",
            "month:April",
            "month:May",
            "month:June",
            "month:July",
            "month:August",
            "month:September",
            "month:October",
            "month:November",
            "month:December",
            "weekday:Monday",
            "weekday:Tuesday",
            "weekday:Wednesday",
            "weekday:Thursday",
            "weekday:Friday",
            "weekday:Saturday",
            "weekday:Sunday",
            "weather:air_temp_min",
            "weather:air_temp_max",
            "holiday_t-1",
            "holiday_t+0",
            "holiday_t+1"
        ]
    },    
    {
        "name" : "simann",
        "target" : "total_daily_arrivals",
        "features" : [ 
            "hospital_beds_available:Tays/Acuta/PTO",
            "weekday:Sunday",
            "public_events_num_of_daily_all",
            "ekströms_visits",
            "weekday:Friday",
            "weather:snow_depth",
            "weekday:Thursday",
            "month:December",
            "weekday:Wednesday",
            "weekday:Monday",
            "hospital_beds_available:HASA B0",
            "public_event:PMO",
            "public_events_num_of_daily_3",
            "weekday:Tuesday",
            "public_event:Päivä paloasemalla",
            "public_event:Rakennusalan yritystapahtuma",
            "hospital_beds_available:Urjala tk",
            "hospital_beds_available:HASA B5",
            "hospital_beds_available:HASA B4",
            "hospital_beds_available:Hämeenkyrön tk",
            "holiday_t+1",
            "public_event:Decens Tampere Cup",
            "public_event:Talvi Tour de Tampere",
            "public_event:Tampereen Antiikki- ja Keräilymarkkinat",
            "public_event:Yöpyöräily",
            "public_event:Pienoismallipäivä",
            "month:September",
            "public_event:Kaanaan kahinat",
            "public_event:Avoimet puutarhat",
            "holiday_t+0",
            "holiday_name:Independence Day Eve",
            "public_event:Manserama",
            "public_event:Unelmien liikuntapäivä",
            "public_event:Rosendahl GP",
            "public_event:Lohikunkku",
            "month:March",
            "public_event:Kaukajärven yliuinti",
            "public_event:Winter Swap Meet",
            "public_event:Viikinsaaren ympäriuinti",
            "public_event:Earth Hour",
            "public_event:Viikinsaaren maihinnousu",
            "public_event:Tutkijoiden yö",
            "public_event:Sijoitusmessut",
            "public_event:Hervanta-päivät",
            "public_event:Korkeakouluopiskelijaksi Tampereelle",
            "public_event:Hämeen hölkkä",
            "public_event:Kansantanssin kääntöpiiri",
            "public_event:Keihään talvimestaruuskilpailut",
            "public_event:Aamulehden viestikarnevaalit",
            "holiday_name:Easter Day",
            "holiday_name:Shrove Sunday",
            "public_event:Työväenkirjallisuuden päivä",
            "public_event:Johtajuussymposium",
            "holiday_name:All Saint's Day",
            "public_event:Pirkanmaan säätiöpäivä",
            "holiday_name:Ascension Day",
            "holiday_name:May Day",
            "hospital_beds_available:Sastamala os. 3",
            "hospital_beds_available:Ruoveden tk",
            "hospital_beds_available:Sastamala os. 2",
            "hospital_beds_available:VKOS2+VKOS2N (B5)",
            "hospital_beds_available:Sastamala os. 1"
        ]
    },
    {
        "name" : "addition",
        "target" : "total_daily_arrivals",
        "features" : [
            "website_visits_tays",
            "website_visits_acuta",
            "weekday:Sunday",
            "hospital_beds_available:Hämeenkyrön tk",
            "weekday:Thursday",
            "hospital_beds_available:Tays/Acuta/PTO",
            "weekday:Friday",
            "weekday:Wednesday",
            "is_working_day",
            "weekday:Monday",
            "month:December",
            "weather:cloud_count",
            "weekday:Tuesday",                         
            "public_event:Pienoismallipäivä",
            "public_event:Yöpyöräily",
            "public_event:Siivouspäivä",
            "public_events_num_of_daily_3",
            "public_event:Rakennusalan yritystapahtuma",
            "weekday:Saturday",
            "holiday_t-1",
            "public_event:Talvi Tour de Tampere",
            "month:March",                       
            "public_event:PMO",
            "public_event:Euroopan kulttuuriympäristöpäivät",
            "month:February",
            "public_event:Rosendahl GP",
            "public_event:Kaanaan kahinat",
            "public_event:Manserama",
            "public_event:Korkeakouluopiskelijaksi Tampereelle",
            "public_event:Koiramäen sadonkorjuujuhla",
            "public_event:Viikinsaaren maihinnousu",
            "public_event:Hervanta-päivät",       
            "public_event:Pispalan vappujuhla",
            "public_event:Moron peräkonttikirppis",
            "public_event:Teekkarikaste",
            "public_event:Lohikunkku",
            "public_event:Pirkanmaan säätiöpäivä",
            "public_event:Kansantanssin kääntöpiiri",
            "holiday_name:Independence Day Eve",
            "public_event:Työväenkirjallisuuden päivä",
            "public_event:Hämeen hölkkä",            
            "holiday_name:Christmas Eve",
            "public_event:Keihään talvimestaruuskilpailut",
            "holiday_name:Midsummer",
            "public_event:Keskustorin maanantaimarkkinat",
            "holiday_name:Easter Day",            
            "public_event:Iskelmä Gaala",          
            "holiday_name:All Saint's Day",     
            "public_event:Pispalan karnevaalit",
            "public_event:Tour de Tampere",
            "public_event:Likkojen lenkki",            
            "public_event:Museoiden yö",
            "public_event:Aamulehden viestikarnevaalit",
            "public_event:Johtajuussymposium",
            "holiday_name:Ascension Day",           
            "holiday_name:Shrove Sunday",
            "hospital_beds_available:Sastamala os. 1"
        ]
    },
    {
        "name" : "all",
        "target" : "total_daily_arrivals",
        "features" : get_all_columns()
    }
]
