# Supplementary material for: Forecasting daily emergency department arrivals using high-dimensional multivariate data: a feature selection approach
Source: BMC Med Inform Decis Mak. 2022 May 17;22:134. doi: 10.1186/s12911-022-01878-7 (PMC9112570; doi:10.1186/s12911-022-01878-7)
Supplement: Supplementary file 2 — Additional file 2.ARIMAX code. The archive contains code that was used to produce ARIMAX results. (ZIP 12 kb). [file 12911_2022_1878_MOESM2_ESM.zip › arimax-code/test.py]

import os
import pandas as pd

from variables import combinations
from preprocessing import preprocess
from processing import test, persist

# Import data
data = pd.read_pickle("../../data.pkl")
data = data["2015-06":]

# General preprocessing
data = preprocess(data)

# Get SLURM jobid
jobid = int(os.environ.get("SLURM_ARRAY_TASK_ID"))

# Run each test in parallel
definitions = combinations[jobid]
features = definitions["features"]
target = definitions["target"]
featureset_name = definitions["name"]

print(f"target: {target}, featureset: {featureset_name}")


endogenous = data.loc[:,target]
if features is not None:
    exogenous = data.loc[:,features]
else:
	exogenous = None

# Perform test
y_pred, y_test, model, index = test(endogenous, exogenous)

# Persist results
persist(y_pred = y_pred, 
        y_true = y_test,
        index = index, 
        featureset = featureset_name,
        model = model)
