# Supplementary material for: Forecasting daily emergency department arrivals using high-dimensional multivariate data: a feature selection approach
Source: BMC Med Inform Decis Mak. 2022 May 17;22:134. doi: 10.1186/s12911-022-01878-7 (PMC9112570; doi:10.1186/s12911-022-01878-7)
Supplement: Supplementary file 2 — Additional file 2.ARIMAX code. The archive contains code that was used to produce ARIMAX results. (ZIP 12 kb). [file 12911_2022_1878_MOESM2_ESM.zip › arimax-code/README.md]

# Forecasting Daily Emergency Department Arrivals Using High-Dimensional Multivariate Data: A Feature Selection Approach 

*Jalmari Tuominen (1,a,\*), Francesco Lomio (2,a),  Niku Oksala (1,4), Ari Palomäki (1,3), Jaakko Peltonen (2), Heikki Huttunen (2), Antti Roine (1)*


1. Tampere University, Faculty of Medicine and Health Technology, Arvo Ylpön katu 34, 33520 Tampere, Finland

2. Tampere University, Faculty of Information Technology and Communication Sciences 

3. Kanta-Häme Central Hospital, Emergency Department, Ahvenistontie 20, 13530 Hämeenlinna, Finland

4. Vascular Centre, Tampere University Hospital, Tampere, Finland, Elämänaukio, Kuntokatu 2, 33520, Tampere, Finland

---

\* corresponding author, jalmari.tuominen@tuni.fi 

(a) authors contributed equally


## What is in this folder?

This folder contains code to reproduce ARIMAX predictions reported in a research article *"Forecasting Daily Emergency Department Arrivals Using High-Dimensional Multivariate Data: A Feature Selection Approach "*.

## Usage

`pip install -r requirements.txt`

`source run_serial.sh`

## Caveats

To run the code, some data is required. Unfortunately we are unable to share the explanatory variables data used in this study due to data ownership issue. However, univariate results can be reproduces by using the data provided in supplementary materials. Otherwise, you can collect any data of interest and modify `variables.py` to include them in the analysis.
