# Supplementary material for: Forecasting daily emergency department arrivals using high-dimensional multivariate data: a feature selection approach
Source: BMC Med Inform Decis Mak. 2022 May 17;22:134. doi: 10.1186/s12911-022-01878-7 (PMC9112570; doi:10.1186/s12911-022-01878-7)
Supplement: Supplementary file 2 — Additional file 2.ARIMAX code. The archive contains code that was used to produce ARIMAX results. (ZIP 12 kb). [file 12911_2022_1878_MOESM2_ESM.zip › arimax-code/preprocessing.py]

import pandas as pd
import numpy as np
from sklearn.preprocessing import LabelBinarizer
import datetime

def preprocess(data):
    """
    This functions performs several general preprocessing steps
    that are required for all models that we test. These steps are:
        
        - filter certain columns that we have decided to exclude
        - resample to daily resolution with meaningful methods
        - name columns correctly
        - guarantee there will not be any nulls in the resulting frame

    After general preprocessing, model-wise preprocessing might be 
    required.
    """
    # Targets
    total_daily_arrivals = data.arrivals.resample("D").sum()
    total_daily_arrivals.name = "total_daily_arrivals"
    daily_peak_occupancy = data.occupancy.resample("D").max()
    daily_peak_occupancy.name = "daily_peak_occupancy"

    targets = pd.concat([total_daily_arrivals,
                        daily_peak_occupancy], axis=1)
    targets = targets.fillna(0)

    # Output capacity
    beds = data.iloc[:,data.columns.str.startswith("hospital")]
    beds = beds.resample("D").last()
    beds = beds.fillna(0)

    # Calendar variables are naturally contained in the index
    weekdays = pd.get_dummies(data.index.day_name(), prefix="weekday", prefix_sep=":")
    weekdays.index = data.index
    months = pd.get_dummies(data.index.month_name(), prefix="month", prefix_sep=":")
    months.index = data.index
    holidays = data[["holiday_t-1", "holiday_t+0", "holiday_t+1"]].fillna(0).astype(int)
    holiday_name = pd.get_dummies(data.holiday_name, prefix="holiday_name", prefix_sep=":")
    is_working_day = data.is_working_day.astype(int)

    cal_vars = pd.concat([weekdays, months, holidays, holiday_name, is_working_day], axis=1)
    cal_vars = cal_vars.resample("D").last()

    # Weather variables
    weather_cols = ["cloud_count", 
                    "air_pressure", 
                    "rel_hum", 
                    "rain_intensity", 
                    "snow_depth", 
                    "air_temp", 
                    "dew_point_temp", 
                    "visibility",
                    "slip",
                    "heat"]
    weather = data.loc[:,weather_cols]
    weather["air_temp_min"] = weather.air_temp.resample("D").min()
    weather["air_temp_max"] = weather.air_temp.resample("D").max()
    weather = weather.resample("D").mean()
    weather.columns = "weather:" + weather.columns

    # Internet activity
    internet_cols = ["website_visits_tays",
                    "website_visits_acuta",
                    "ekströms_visits",
                    "google_trends_acuta_monthnorm"]

    web_visits = data.loc[:,internet_cols]
    web_visits = web_visits.resample("D").sum()

    # Public events
    event_cols = data.columns.str.startswith("public")
    events = data.loc[:,event_cols]
    events = events.resample("D").first()
    events = events.fillna(0)
    events = events.astype(int)

    # Shift necessary features
    web_visits = web_visits.shift(-1, fill_value=0)
    beds = beds.shift(-1, fill_value=0)

    # Collect features
    df = pd.concat([targets, beds, cal_vars, weather, web_visits, events], axis=1)

    # Fill nulls
    df = df.fillna(0)
    
    return df
