# Supplementary material for: Forecasting daily emergency department arrivals using high-dimensional multivariate data: a feature selection approach
Source: BMC Med Inform Decis Mak. 2022 May 17;22:134. doi: 10.1186/s12911-022-01878-7 (PMC9112570; doi:10.1186/s12911-022-01878-7)
Supplement: Supplementary file 2 — Additional file 2.ARIMAX code. The archive contains code that was used to produce ARIMAX results. (ZIP 12 kb). [file 12911_2022_1878_MOESM2_ESM.zip › arimax-code/processing.py]

import pandas as pd
from pathlib import Path

from pmdarima import auto_arima
import numpy as np
import joblib
import os

from copy import deepcopy

def persist(y_pred, y_true, index, featureset, model):
        """
        Persist script results
        """
        result = pd.DataFrame(data=y_pred, index=index)

    
        # define shared filename 
        path = Path(f"./results/predictions/arimax-{featureset}")
        
        # save results
        result.to_csv(path.with_suffix(".csv"))

        # save model
        joblib.dump(model, path.with_suffix(".pkl"))


def test(endogenous, exogenous=None, h=30):
    """
    """
    # Split
    y_train, y_test = endogenous[:"2017"], endogenous["2018":]
    # Grab index at this point
    index = y_test.index
    #y_train, y_test = y_train.values, y_test.values

    if exogenous is not None:
        X_train, X_test = exogenous[:"2017"], exogenous["2018":]
    else:
        X_train = None

    print("Fitting initial model...")
    model = auto_arima(y=y_train,
                        exogenous=X_train,
                        seasonal=True,
                        stepwise=True, 
                        m=7,
                        )

    initial_model = deepcopy(model) 
    print(model.summary())
    
    y_pred = []

    for i in range(len(y_test) - h):
        y = y_test.iloc[i]
        
        if X_train is not None:
            x = X_test.iloc[i:h+i,]
            y_hat = model.predict(n_periods=h, exogenous=x)
            model.update(y=y, exogenous=x.iloc[0].values.reshape(1, -1))
        else:
            y_hat = model.predict(n_periods=h)
            model.update(y=y)
        
        y_pred.append(y_hat)
        print(f"{len(y_pred)} / {len(y_test)}")
    
     # Convert into numpy array
    y_pred = np.vstack(y_pred).round(0)
    y_test = y_test.values

    # Since the forecast origin is always the previous day:
    index = index - pd.Timedelta(days=1)
    index = index[:-h]

    return y_pred, y_test, initial_model, index
