# Supplementary material for: Forecasting daily emergency department arrivals using high-dimensional multivariate data: a feature selection approach
Source: BMC Med Inform Decis Mak. 2022 May 17;22:134. doi: 10.1186/s12911-022-01878-7 (PMC9112570; doi:10.1186/s12911-022-01878-7)
Supplement: Supplementary file 4 — Additional file 4.Statistical analysis of multi-step predictions. The spreadsheet contains statistical analysis of differences in accuracies between multi-step predictions generated with the three best performing models. (XLSX 11 kb). [file 12911_2022_1878_MOESM4_ESM.xlsx]

## Sheet: Sheet1
								Pairwise comparisons using two-tailed Dunnet's post hoc test
	One-way ANOVA							RLS-SA vs ARIMAX-W						RLS-FS vs ARIMAX-W
	Horizon	Sum of squares	Mean square	F	p	df		Mean difference	Std. Error	p	Lower bound	Upper bound		Mean difference	Std. Error	p	Lower bound	Upper bound
	1	25.882	12.941	0.475	0.622	2		0.25145	0.32883	0.662	-0.4767	0.9796		0.2978	0.32883	0.565	-0.4304	1.0259
	2	55.339	27.669	0.925	0.397	2		0.23526	0.34458	0.718	-0.5277	0.9982		0.46861	0.34458	0.294	-2.944	1.2316
	3	27.632	13.681	0.449	0.638	2		0.21988	0.3477	0.752	-0.55	0.9898		0.32248	0.3477	0.55	-0.4474	1.0924
	4	26.778	13.389	0.433	0.649	2		0.03806	0.35026	0.991	-0.7375	0.8136		0.2994	0.35026	0.6	-0.4761	1.075
	5	19.281	9.64	0.311	0.733	2		0.11438	0.35099	0.925	-0.6628	0.8916		0.2753	0.35099	0.648	-0.5019	1.0525
	6	4.17	2.085	0.065	0.937	2		0.10639	0.35716	0.937	-0.6844	0.8972		0.11581	0.35716	0.926	-0.675	0.9066
	7	52.955	26.477	0.842	0.431	2		-0.28802	0.35319	0.627	-1.07	0.494		-0.45286	0.35319	0.334	-1.2349	0.3292
	14	83.706	41.853	1.303	0.272	2		-0.48244	0.35698	0.298	-1.2729	0.2761		-0.51429	0.35698	0.256	-1.3047	0.2761
	21	67.615	33.807	1.013	0.363	2		-0.47778	0.36389	0.318	-1.2835	0.328		-0.41218	0.36389	0.419	-1.2179	0.3936
	28	73.175	36.587	1.062	0.346	2		-0.47621	0.36971	0.331	-1.2948	0.3424		-0.45651	0.36971	0.359	-1.2751	0.3621
